# Supplementary material for: Evaluating Physiological and Hormonal Responses of Two Distinct Rice Genotypes Under High Temperatures
Source: Plants (Basel). 2025 Feb 26;14(5):710. doi: 10.3390/plants14050710 (PMC11901512; doi:10.3390/plants14050710)
Supplement: Supplementary file 1 [file plants-14-00710-s001.zip]

Archive with 1 entries (1 files):
- plants-3375914-supplementary.pdf
